# Supplementary material for: Chitinase-like Proteins YKL-40 and YKL-39 in Colorectal Cancer
Source: Cells. 2026 Jan 30;15(3):263. doi: 10.3390/cells15030263 (PMC12971110; doi:10.3390/cells15030263)
Supplement: Supplementary file 1 [file cells-15-00263-s001.zip]

Archive with 4 entries (4 files):
- Supplementary Figure S1.pptx
- Supplementary Table S1.pdf
- Supplementary Table S2.pdf
- Supplementary Table S3.pdf
